# Supplementary material for: Effect of reduced pH on physiology and shell integrity of juvenile Haliotis iris (pāua) from New Zealand
Source: PeerJ. 2019 Sep 25;7:e7670. doi: 10.7717/peerj.7670 (PMC6765356; doi:10.7717/peerj.7670)
Supplement: Supplemental Information 1 — This excel file contains worksheets of data on which the paper is based, to aid the review process. There are multiple worksheets, each with information on which part of the manuscript the data supports (e.g. cross referenced to figures, tables, or the results). [file peerj-07-7670-s001.xlsx]

## Sheet: live morphometrics 1
Morphometric data from individual measurements (pt 1)
CI = condition index
temp	pH	REP	individual #	Shell length (mm)	Shell weight (g)	CI SWSL (%)	ave 2 inds CI SWSL
13	8.05	1	1	28.392	0.8171	2.87792	2.75811
13	8.05	1	2	26.934	0.7106	2.6383
13	8.05	2	1	25.225	0.6347	2.51615	2.63993
13	8.05	2	2	28.346	0.7834	2.76371
13	8.05	3	1	30.623	0.9744	3.18192	2.98794
13	8.05	3	2	28.737	0.8029	2.79396
13	8.05	4	1	31.806	1.1291	3.54996	3.27294
13	8.05	4	2	27.998	0.8388	2.99593
13	8.05	5	1	29.455	0.9555	3.24393	2.93378
13	8.05	5	2	26.551	0.6966	2.62363
13	8.05	6	1	32.944	1.1259	3.41762	3.28054
13	8.05	6	2	31.179	0.9801	3.14346
13	7.66	1	1	28.282	0.6673	2.35945	2.18133
13	7.66	1	2	26.777	0.5364	2.00321
13	7.66	2	1	28.901	0.7341	2.54005	2.16355
13	7.66	2	2	23.329	0.4169	1.78705
13	7.66	3	1	26.614	0.5585	2.09852	2.04382
13	7.66	3	2	25.187	0.501	1.98912
13	7.66	4	1	29.08	0.7124	2.44979	2.44014
13	7.66	4	2	28.809	0.7002	2.43049
13	7.66	5	1	26.187	0.6374	2.43403	2.83077
13	7.66	5	2	30.522	0.9851	3.22751
13	7.66	6	1	33.498	1.2379	3.69544	3.14617
13	7.66	6	2	30.263	0.7859	2.5969
15	8.05	1	1	31.43	1.1443	3.64079	3.1677
15	8.05	1	2	28.338	0.7636	2.69462
15	8.05	2	1	29.252	0.9829	3.36011	3.48588
15	8.05	2	2	31.559	1.1398	3.61165
15	8.05	3	1	30.636	0.9544	3.11529	3.16826
15	8.05	3	2	28.424	0.9156	3.22122
15	8.05	4	1	29.692	0.9915	3.33928	3.10654
15	8.05	4	2	28.391	0.8159	2.8738
15	8.05	5	1	26.396	0.744	2.81861	3.02282
15	8.05	5	2	30.7	0.9907	3.22704
15	8.05	6	1	31.529	1.0097	3.20245	3.43219
15	8.05	6	2	31.456	1.1519	3.66194
15	7.66	1	1	33.56	0.8156	2.43027	2.516
15	7.66	1	2	27.72	0.7212	2.60173
15	7.66	2	1	28.088	0.7774	2.76773	3.0717
15	7.66	2	2	31.259	1.0552	3.37567
15	7.66	3	1	34.075	1.3617	3.99618	3.26605
15	7.66	3	2	27.422	0.6954	2.53592
15	7.66	4	1	33.213	1.0886	3.27763	2.8789
15	7.66	4	2	27.845	0.6906	2.48016
15	7.66	5	1	34.39	1.2992	3.77784	3.59231
15	7.66	5	2	30.859	1.0513	3.40679
15	7.66	6	1	27.331	0.6975	2.55205	2.55205

## Sheet: live morphometrics 2
Morphometric data from individual measurements (pt 2)
CI = condition index
		replicate	survival	dry flesh wt	shell length	flesh weight: shell weight	flesh weight: shell length	growth
temperature	pH		(n=10)	(g)	(mm)	CI FW:SW	CI FW:SL	(percent)
13	8.05	1	10	0.348	28.392	0.425896	1.2257	16.8281
13	8.05	2	10	0.1938	25.225	0.305341	0.768285	20.6767
13	8.05	3	9	0.3774	30.623	0.387315	1.23241	15.84
13	8.05	4	10	0.3998	31.806	0.354087	1.257	25.2075
13	8.05	5	10	0.3366	29.455	0.352276	1.14276	23.1888
13	8.05	6	10	0.4267	32.944	0.378986	1.29523	17.2331
13	7.66	1	10	0.2539	28.282	0.380489	0.897744	17.2165
13	7.66	2	10	0.3079	28.901	0.419425	1.06536	10.1889
13	7.66	3	10	0.2197	26.614	0.393375	0.825505	13.0229
13	7.66	4	10	0.275	29.08	0.386019	0.945667	16.1677
13	7.66	5	10	0.2613	26.187	0.409947	0.997823	23.2232
13	7.66	6	10	0.4313	33.498	0.348413	1.28754	18.2326
15	8.05	1	10	0.381	31.43	0.332955	1.21222	28.0591
15	8.05	2	10	0.2909	29.252	0.295961	0.994462	19.5581
15	8.05	3	10	0.3601	30.636	0.377305	1.17541	31.6598
15	8.05	4	10	0.281	29.692	0.283409	0.946383	31.8766
15	8.05	5	9	0.2333	26.396	0.313575	0.883846	22.7628
15	8.05	6	10	0.3451	31.529	0.341785	1.09455	34.3071
15	7.66	1	9	0.3658	33.56	0.448504	1.08999	19.0096
15	7.66	2	10	0.2686	28.088	0.345511	0.95628	30.3733
15	7.66	3	8	0.4105	34.075	0.301461	1.2047	23.728
15	7.66	4	10	0.3734	33.213	0.343009	1.12426	35.3083
15	7.66	5	10	0.5088	34.39	0.391626	1.4795	22.4827
15	7.66	6	10	0.2582	27.657	0.348072	0.933579	32.6204

## Sheet: live XRD
Live shell characteristics, assessed using XRD
temp	pH	rep	shell portion	XRD Calcite	XRD MgCO3
				(weight %)	(weight %)
13	8.05	1	experiment	73.3131	0.27
13	8.05	2	experiment	76.0035	0.45
13	8.05	3	experiment	74.8349	0.24
13	8.05	4	experiment	89.9418	0.42
13	8.05	5	experiment	77.7746	0.66
13	8.05	6	experiment	76.0524	0.33
13	7.66	1	experiment	74.9169	0
13	7.66	2	experiment	76.4355	0.99
13	7.66	3	experiment	70.3837	0.84
13	7.66	4	experiment	78.2538	0.54
13	7.66	5	experiment	72.0137	0
13	7.66	6	experiment	58.318	1.05
15	8.05	1	experiment	75.615	0.69
15	8.05	2	experiment	66.9349	0
15	8.05	3	experiment	78.5262	0.66
15	8.05	4	experiment	68.8296	0.42
15	8.05	5	experiment	75.3432	0.78
15	8.05	6	experiment	69.9871	0
15	7.66	1	experiment	69.8002	0.48
15	7.66	2	experiment	64.9778	0.09
15	7.66	3	experiment	73.0372	0.03
15	7.66	4	experiment	64.7968	0.9
15	7.66	5	experiment	60.8479	0.39
15	7.66	6	experiment	73.5102	0.75
13	8.05	1	pre-experiment	66.8987	0.75
13	8.05	2	pre-experiment	55.7191	1.17
13	8.05	3	pre-experiment	64.5075	0
13	8.05	4	pre-experiment	72.1885	0
13	8.05	5	pre-experiment	67.4351	0
13	8.05	6	pre-experiment	63.2343	0
13	7.66	1	pre-experiment	46.7676	0.21
13	7.66	2	pre-experiment	66.2029	0.63
13	7.66	3	pre-experiment	61.0129	1.2
13	7.66	4	pre-experiment	47.0741	1.44
13	7.66	5	pre-experiment	72.177	1.05
13	7.66	6	pre-experiment	85.9032	0.12
15	8.05	1	pre-experiment	64.8444	0
15	8.05	2	pre-experiment	59.7578	0.45
15	8.05	3	pre-experiment	53.5918	0.84
15	8.05	4	pre-experiment	64.079	0.9
15	8.05	5	pre-experiment	56.7773	0.39
15	8.05	6	pre-experiment	64.0282	0.27
15	7.66	1	pre-experiment	46.3004	0.6
15	7.66	2	pre-experiment	61.0778	0.06
15	7.66	3	pre-experiment	48.1025	0.54
15	7.66	4	pre-experiment	69.5487	0.6
15	7.66	5	pre-experiment	71.0475	0.84
15	7.66	6	pre-experiment	54.5429	0
13	8.05	1	spire	1.01164	3.45
13	8.05	2	spire	20.5411	1.14
13	8.05	3	spire	0.7	0
13	8.05	4	spire	0.7	0
13	8.05	5	spire	4.34268	0.48
13	8.05	6	spire	31.0853	0.72
13	7.66	1	spire	25.3927	0.36
13	7.66	2	spire	39.7711	0.6
13	7.66	3	spire	25.1209	0.81
13	7.66	4	spire	16.2484	1.08
13	7.66	5	spire	0.7	0
13	7.66	6	spire	28.4894	0.45
15	8.05	1	spire	0.7	0
15	8.05	2	spire	0.7	0
15	8.05	3	spire	0.7	0
15	8.05	4	spire	5.55756	1.2
15	8.05	5	spire	40.4375	0.57
15	8.05	6	spire	0.7	0
15	7.66	1	spire	0.7	0
15	7.66	2	spire	12.0445	0.51
15	7.66	3	spire	0.7	0
15	7.66	4	spire	8.48892	0.69
15	7.66	5	spire	39.1929	0.81
15	7.66	6	spire	0.7	0

## Sheet: live EDS
Live shell characteristics, assessed using SEM-EDS.
temp	pH	rep	shell portion	Calcium
				(weight %)
13	8.05	1	experiment	27.92
13	8.05	2	experiment	30.16
13	8.05	3	experiment	31.64
13	8.05	4	experiment	35.18
13	8.05	5	experiment	31.14
13	8.05	6	experiment	33.56
13	7.66	1	experiment	40.01
13	7.66	2	experiment	37.6
13	7.66	3	experiment	34.56
13	7.66	4	experiment	34.51
13	7.66	5	experiment	33.25
13	7.66	6	experiment	38.75
15	8.05	1	experiment	36.73
15	8.05	2	experiment	41.04
15	8.05	3	experiment	35.01
15	8.05	4	experiment	41.46
15	8.05	5	experiment	40.18
15	8.05	6	experiment	34.75
15	7.66	1	experiment	34.5
15	7.66	2	experiment	33.87
15	7.66	3	experiment	36.88
15	7.66	4	experiment	34.56
15	7.66	5	experiment	36.17
15	7.66	6	experiment	35.45
13	8.05	1	pre-experiment	27.87
13	8.05	2	pre-experiment	27.3
13	8.05	3	pre-experiment	30.18
13	8.05	4	pre-experiment	28.43
13	8.05	5	pre-experiment	27.58
13	8.05	6	pre-experiment	32.88
13	7.66	1	pre-experiment	38.95
13	7.66	2	pre-experiment	40.25
13	7.66	3	pre-experiment	38.11
13	7.66	4	pre-experiment	34.61
13	7.66	5	pre-experiment	35.34
13	7.66	6	pre-experiment	32.27
15	8.05	1	pre-experiment	33.24
15	8.05	2	pre-experiment	27.32
15	8.05	3	pre-experiment	31.56
15	8.05	4	pre-experiment	31.95
15	8.05	5	pre-experiment	34.53
15	8.05	6	pre-experiment	35.96
15	7.66	1	pre-experiment	29.96
15	7.66	2	pre-experiment	36.05
15	7.66	3	pre-experiment	34.25
15	7.66	4	pre-experiment	37.17
15	7.66	5	pre-experiment	36.02
15	7.66	6	pre-experiment	33.72
13	8.05	1	spire	27.83
13	8.05	2	spire	24.49
13	8.05	3	spire	28.26
13	8.05	4	spire	27.77
13	8.05	5	spire	24.23
13	8.05	6	spire	30.64
13	7.66	1	spire	16.54
13	7.66	2	spire	31.14
13	7.66	3	spire	32.81
13	7.66	4	spire	31.78
13	7.66	5	spire	35.22
13	7.66	6	spire	30.37
15	8.05	1	spire	24.66
15	8.05	2	spire	36.72
15	8.05	3	spire	34.98
15	8.05	4	spire	30.28
15	8.05	5	spire	31.94
15	8.05	6	spire	37.45
15	7.66	1	spire	40.79
15	7.66	2	spire	36.14
15	7.66	3	spire	37.96
15	7.66	4	spire	31.08
15	7.66	5	spire	38.14
15	7.66	6	spire	28.34

## Sheet: live SEM
Live shell characteristics, assessed using SEM.
																						etching (percentage)
			absolute growth	cross section layer thicknesses (microns), at positions 1 to 8; pris= prismatic layer; nac = nacre layer																	experiment shell		pre-experiment shell
temp	pH	rep	(microns)	xpris1	xnac1	xpris2	xnac2	xpris3	xnac3	xpris4	xnac4	xpris5	xnac5	xpris6	xnac6	xpris7	xnac7	xpris8	xnac8	unetched	light etch	heavy etch	unetched	light etch	heavy etch
13	8.05	1	5234	298	0	307	332	277	120	308	293	113	178	229	222	170	180	153	185	100	0	0	99.3384	0.661557	0
13	8.05	2	4650	415	0	329	83	301	224	283	267	131	170	203	174	222	168	160	135	88.1706	11.8294	0	96.954	3.04596	0
13	8.05	3	4546	465	0	264	118	289	217	412	222	458	435	309	420	171	286	391	201	78.086	12.7408	9.17324	97.6871	2.31293	0
13	8.05	4	7168	283	0	427	150	289	263	328	.	176	213	250	195	269	203	310	199	91.2193	6.86759	1.91309	91.6449	8.35513	0
13	8.05	5	6811	368	0	355	113	379	210	277	265	232	226	216	223	.	143	.	184	63.447	17.3556	19.1974	81.6263	15.1729	3.20076
13	8.05	6	5476	318	0	350	222	347	300	380	279	169	140	157	199	197	185	314	244	69.4443	7.07698	23.4787	91.4995	4.14551	4.35495
13	7.66	1	7931	306	0	226	107	240	203	144	259	.	230	198	204	125	164	140	156	0	17.4217	82.5783	70.4537	13.8051	15.7412
13	7.66	2	2175	306	0	289	207	187	257	131	170	175	158	212	174	160	127	.	179	0	19.144	80.856	15.3184	32.2906	52.391
13	7.66	3	3570	273	0	207	205	206	336	111	265	143	131	172	152	175	165	150	180	0	12.9135	87.0865	22.698	21.6951	55.6068
13	7.66	4	5297	238	0	353	185	193	328	211	332	164	172	160	173	191	207	37	158	60.4996	8.61797	30.8824	26.8779	57.6945	15.4276
13	7.66	5	5879	317	0	248	188	239	304	187	340	217	188	164	158	193	157	124	144	3.64277	3.10516	93.2521	9.7184	47.8931	42.3885
13	7.66	6	6789	403	0	316	180	297	255	330	446	198	379	182	326	342	293	210	278	0.744607	7.44839	91.807	8.38469	29.8774	61.7379
15	8.05	1	9919	129	0	385	115	325	239	238	189	168	166	173	158	187	173	144	168	6.35631	11.2991	82.3446	79.774	18.434	1.79201
15	8.05	2	9558	234	0	218	114	221	252	315	243	166	100	228	146	248	172	427	174	19.3609	37.9038	42.7353	78.5209	20.7332	0.745912
15	8.05	3	9949	252	0	325	234	390	323	345	247	211	199	180	198	127	147	174	167	0	7.23034	92.7697	84.7498	13.8281	1.42211
15	8.05	4	9548	234	0	297	181	246	276	259	338	183	191	123	170	132	170	215	144	0	20.1117	79.8883	58.602	41.398	0
15	8.05	5	6874	293	0	250	176	226	245	226	283	168	201	201	212	156	174	113	150	0	4.31454	95.6855	58.5041	37.5617	3.93423
15	8.05	6	7177	.	0	208	220	199	304	300	339	.	151	154	171	169	168	257	197	7.21602	16.5755	76.2085	78.7001	18.8282	2.47166
15	7.66	1	8686	317	0	405	179	290	252	220	235	164	154	160	148	47	166	107	125	28.7729	6.15619	65.071	2.86093	86.8114	10.3276
15	7.66	2	8645	.	0	354	252	323	330	238	331	162	160	240	252	202	210	192	167	64.0021	4.84172	31.1562	15.194	63.5533	21.2527
15	7.66	3	5843	284	0	343	141	216	262	162	293	125	217	180	254	134	201	176	209	0	42.2569	57.7431	32.006	49.0315	18.9625
15	7.66	4	8301	342	0	205	251	215	344	275	308	275	246	131	177	198	216	163	201	0	35.0665	64.9335	65.1514	26.3443	8.50432
15	7.66	5	7410	191	0	347	204	266	376	218	313	251	274	152	204	175	167	223	169	6.11484	26.7799	67.1053	52.2441	33.4485	14.3074
15	7.66	6	6133	311	0	300	259	231	340	263	286	148	202	237	212	130	149	141	209	13.7836	18.9647	67.2518	8.96258	35.4404	55.597
